# Supplementary material for: Performance Study of Wearable Thermoelectric Cooler with Phase-Change Composite Heat Sink
Source: Materials (Basel). 2025 Mar 31;18(7):1576. doi: 10.3390/ma18071576 (PMC11990543; doi:10.3390/ma18071576)
Supplement: Supplementary file 1 [file materials-18-01576-s001.zip]

Archive with 1 entries (1 files):
- materials-3539480-supplementary.pdf
